# Supplementary material for: Corrigendum: Esmaeilzadeh-Salestani K, Queiroz MB, Mikryukov V, Uszok S, Goto BT, Tedersoo L, Magurno F (2025) Morphological and phylogenetic analysis of the early-diverging lineage of Glomeromycota suggest two new genera and recombinations in Archaeosporales. MycoKeys 124: 249-273. https://doi.org/10.3897/mycokeys.124.166449
Source: MycoKeys. 2026 Jan 29;127:363–5. doi: 10.3897/mycokeys.127.182916 (PMC12877775; doi:10.3897/mycokeys.127.182916)
Supplement: XML Treatment for Andinospora [file mycokeys.127.182916-treatment1.xml]

<!DOCTYPE tp:taxon-treatment
  PUBLIC "-//TaxonX//DTD Taxonomic Treatment Publishing DTD v0 20100105//EN" "tax-treatment-NSO.dtd">
<tp:taxon-treatment xmlns:tp="http://www.plazi.org/taxpub"><tp:treatment-meta><kwd-group><label>Taxon classification</label><kwd>
              <named-content content-type="kingdom">Fungi</named-content>
            </kwd><kwd>
              <named-content content-type="order">Archaeosporales</named-content>
            </kwd></kwd-group><mixed-citation publication-type="journal"><person-group><name><surname>Goto</surname><given-names>Bruno Tomio</given-names></name><name><surname>de Queiroz</surname><given-names>Mariana Bessa</given-names></name><name><surname>Esmaeilzadeh-Salestani</surname><given-names>Keyvan</given-names></name><name><surname>Mikryukov</surname><given-names>Vladimir</given-names></name><name><surname>Uszok</surname><given-names>Sylwia</given-names></name><name><surname>Tedersoo</surname><given-names>Leho</given-names></name><name><surname>Magurno</surname><given-names>Franco</given-names></name></person-group><article-title>Corrigendum: Esmaeilzadeh-Salestani K, Queiroz MB, Mikryukov V, Uszok S, Goto BT, Tedersoo L, Magurno F (2025) Morphological and phylogenetic analysis of the early-diverging lineage of <tp:taxon-name><tp:taxon-name-part taxon-name-part-type="phylum" reg="Glomeromycota">Glomeromycota</tp:taxon-name-part></tp:taxon-name> suggest two new genera and recombinations in <tp:taxon-name><tp:taxon-name-part taxon-name-part-type="order" reg="Archaeosporales">Archaeosporales</tp:taxon-name-part></tp:taxon-name>. MycoKeys 124: 249-273.
                    <ext-link xmlns:xlink="http://www.w3.org/1999/xlink" xlink:href="10.3897/mycokeys.124.166449" ext-link-type="doi" xlink:type="simple">https://doi.org/10.3897/mycokeys.124.166449</ext-link></article-title><source>MycoKeys</source><day>29</day><month>01</month><year>2026</year><volume>127</volume><fpage>363</fpage><lpage>365</lpage><pub-id pub-id-type="doi">10.3897/mycokeys.127.182916</pub-id></mixed-citation></tp:treatment-meta><tp:nomenclature><tp:taxon-name><object-id xmlns:xlink="http://www.w3.org/1999/xlink" content-type="arpha" xlink:type="simple">F6735C3D-F6E7-5976-BDA1-93AC068E79B5</object-id><tp:taxon-name-part taxon-name-part-type="genus" reg="Andinospora">Andinospora</tp:taxon-name-part>
                		<object-id xmlns:xlink="http://www.w3.org/1999/xlink" content-type="mycobank" xlink:type="simple">860983</object-id>
                	</tp:taxon-name><tp:taxon-authority>Magurno, Uszok, Esmaeilzadeh-Salestani, Tedersoo, M.B. Queiroz &amp; B.T. Goto</tp:taxon-authority><tp:taxon-status xmlns:xlink="http://www.w3.org/1999/xlink" xlink:type="simple">gen. nov.</tp:taxon-status></tp:nomenclature><tp:treatment-sec sec-type="Type species"><title>Type species.</title><p><italic><tp:taxon-name><tp:taxon-name-part taxon-name-part-type="genus" reg="Andinospora">Andinospora</tp:taxon-name-part> <tp:taxon-name-part taxon-name-part-type="species" reg="ecuadoriana">ecuadoriana</tp:taxon-name-part></tp:taxon-name></italic> (A. Schüßler &amp; C. Walker) Magurno, Uszok, M.B. Queiroz &amp; B.T. Goto, comb. nov. MB <ext-link xmlns:xlink="http://www.w3.org/1999/xlink" xlink:href="https://www.mycobank.org/MB/860984." ext-link-type="uri" xlink:type="simple">860984.</ext-link></p></tp:treatment-sec><tp:treatment-sec sec-type="Basionym"><title>Basionym.</title><p><italic><tp:taxon-name><tp:taxon-name-part taxon-name-part-type="genus" reg="Archaeospora">Archaeospora</tp:taxon-name-part> <tp:taxon-name-part taxon-name-part-type="species" reg="ecuadoriana">ecuadoriana</tp:taxon-name-part></tp:taxon-name></italic> A. Schüßler &amp; C. Walker, Mycorrhiza 29: 437 (2019) MB <ext-link xmlns:xlink="http://www.w3.org/1999/xlink" xlink:href="https://www.mycobank.org/MB/556466." ext-link-type="uri" xlink:type="simple">556466.</ext-link></p></tp:treatment-sec></tp:taxon-treatment>
