# Supplementary material for: Corrigendum: Esmaeilzadeh-Salestani K, Queiroz MB, Mikryukov V, Uszok S, Goto BT, Tedersoo L, Magurno F (2025) Morphological and phylogenetic analysis of the early-diverging lineage of Glomeromycota suggest two new genera and recombinations in Archaeosporales. MycoKeys 124: 249-273. https://doi.org/10.3897/mycokeys.124.166449
Source: MycoKeys. 2026 Jan 29;127:363–5. doi: 10.3897/mycokeys.127.182916 (PMC12877775; doi:10.3897/mycokeys.127.182916)
Supplement: XML Treatment for Archaeospora [file mycokeys.127.182916-treatment2.xml]

<!DOCTYPE tp:taxon-treatment
  PUBLIC "-//TaxonX//DTD Taxonomic Treatment Publishing DTD v0 20100105//EN" "tax-treatment-NSO.dtd">
<tp:taxon-treatment xmlns:tp="http://www.plazi.org/taxpub"><tp:treatment-meta><kwd-group><label>Taxon classification</label><kwd>
              <named-content content-type="kingdom">Fungi</named-content>
            </kwd><kwd>
              <named-content content-type="order">Archaeosporales</named-content>
            </kwd><kwd>
              <named-content content-type="family">Archaeosporaceae</named-content>
            </kwd></kwd-group><mixed-citation publication-type="journal"><person-group><name><surname>Goto</surname><given-names>Bruno Tomio</given-names></name><name><surname>de Queiroz</surname><given-names>Mariana Bessa</given-names></name><name><surname>Esmaeilzadeh-Salestani</surname><given-names>Keyvan</given-names></name><name><surname>Mikryukov</surname><given-names>Vladimir</given-names></name><name><surname>Uszok</surname><given-names>Sylwia</given-names></name><name><surname>Tedersoo</surname><given-names>Leho</given-names></name><name><surname>Magurno</surname><given-names>Franco</given-names></name></person-group><article-title>Corrigendum: Esmaeilzadeh-Salestani K, Queiroz MB, Mikryukov V, Uszok S, Goto BT, Tedersoo L, Magurno F (2025) Morphological and phylogenetic analysis of the early-diverging lineage of <tp:taxon-name><tp:taxon-name-part taxon-name-part-type="phylum" reg="Glomeromycota">Glomeromycota</tp:taxon-name-part></tp:taxon-name> suggest two new genera and recombinations in <tp:taxon-name><tp:taxon-name-part taxon-name-part-type="order" reg="Archaeosporales">Archaeosporales</tp:taxon-name-part></tp:taxon-name>. MycoKeys 124: 249-273.
                    <ext-link xmlns:xlink="http://www.w3.org/1999/xlink" xlink:href="10.3897/mycokeys.124.166449" ext-link-type="doi" xlink:type="simple">https://doi.org/10.3897/mycokeys.124.166449</ext-link></article-title><source>MycoKeys</source><day>29</day><month>01</month><year>2026</year><volume>127</volume><fpage>363</fpage><lpage>365</lpage><pub-id pub-id-type="doi">10.3897/mycokeys.127.182916</pub-id></mixed-citation></tp:treatment-meta><tp:nomenclature><tp:taxon-name>
            <object-id xmlns:xlink="http://www.w3.org/1999/xlink" content-type="arpha" xlink:type="simple">29C14B4E-C625-5F1B-9220-07E3FCBBC776</object-id>
            <tp:taxon-name-part taxon-name-part-type="genus" reg="Archaeospora">Archaeospora</tp:taxon-name-part>
          </tp:taxon-name><tp:taxon-authority>(J.B. Morton &amp; D. Redecker) emend. Magurno, Uszok, Esmaeilzadeh-Salestani, Tedersoo, M.B. Queiroz &amp; B.T. Goto</tp:taxon-authority></tp:nomenclature><tp:treatment-sec sec-type="Type species"><title>Type species.</title><p><italic><tp:taxon-name><tp:taxon-name-part taxon-name-part-type="genus" reg="Archaeospora">Archaeospora</tp:taxon-name-part> <tp:taxon-name-part taxon-name-part-type="species" reg="trappei">trappei</tp:taxon-name-part></tp:taxon-name></italic> (R.N. Ames &amp; Linderman) J.B. Morton &amp; D. Redecker, Mycologia 93 (1): 183 (2001) MB <ext-link xmlns:xlink="http://www.w3.org/1999/xlink" xlink:href="https://www.mycobank.org/MB/467737" ext-link-type="uri" xlink:type="simple">467737</ext-link>.</p></tp:treatment-sec><tp:treatment-sec sec-type="Basionym"><title>Basionym.</title><p><italic><tp:taxon-name><tp:taxon-name-part taxon-name-part-type="genus" reg="Acaulospora">Acaulospora</tp:taxon-name-part> <tp:taxon-name-part taxon-name-part-type="species" reg="trappei">trappei</tp:taxon-name-part></tp:taxon-name></italic> R.N. Ames &amp; Linderman, Mycotaxon 3 (3): 566 (1976) MB <ext-link xmlns:xlink="http://www.w3.org/1999/xlink" xlink:href="https://www.mycobank.org/MB/308080." ext-link-type="uri" xlink:type="simple">308080.</ext-link></p></tp:treatment-sec></tp:taxon-treatment>
